# Supplementary material for: Survival and Virulence Potential of Drug-Resistant E. coli in Simulated Gut Conditions and Antibiotic Challenge
Source: Int J Environ Res Public Health. 2022 Oct 6;19(19):12805. doi: 10.3390/ijerph191912805 (PMC9566084; doi:10.3390/ijerph191912805)
Supplement: Supplementary file 1 [file ijerph-19-12805-s001.zip]

Archive with 1 entries (1 files):
- ijerph-1887975-supplementary.pdf
